# Supplementary material for: Cell-density independent increased lymphocyte production and loss rates post-autologous HSCT
Source: eLife. 2021 Feb 4;10:e59775. doi: 10.7554/eLife.59775 (PMC7886352; doi:10.7554/eLife.59775)
Supplement: Figure 4—source code 1. [file elife-59775-fig4-code1.zip]

Archive with 1 entries (1 files):
- Figure4sourcecode1Rcodesandrawdata.xls
